# Supplementary material for: Novel Template Plasmids pCyaA’-Kan and pCyaA’-Cam for Generation of Unmarked Chromosomal cyaA’ Translational Fusion to T3SS Effectors in Salmonella
Source: Microorganisms. 2021 Feb 25;9(3):475. doi: 10.3390/microorganisms9030475 (PMC7996335; doi:10.3390/microorganisms9030475)
Supplement: Supplementary file 1 [file microorganisms-09-00475-s001.zip]

Archive with 4 entries (4 files):
- Figure S2_210218.pdf
- Table S1_201229.pdf
- Table S2_210201.pdf
- Figure S1_210218.pdf
